# Supplementary material for: Data set for transcriptional response to depletion of the Shoc2 scaffolding protein
Source: Data Brief. 2016 Mar 9;7:770–8. doi: 10.1016/j.dib.2016.03.012 (PMC4816878; doi:10.1016/j.dib.2016.03.012)
Supplement: Supplementary file 3 — GO:MF enrichments for differentially expressed genes, as determined by categoryCompare. [file mmc3.zip]

Archive with 1 entries (1 files):
- Figure2-GOMF_SHOC2_EMILIAwithKEY.png
